# Supplementary material for: The convergent application of metabolites from Avena sativa and gut microbiota to ameliorate non-alcoholic fatty liver disease: a network pharmacology study
Source: J Transl Med. 2023 Apr 17;21:263. doi: 10.1186/s12967-023-04122-6 (PMC10111676; doi:10.1186/s12967-023-04122-6)
Supplement: Supplementary file 1 — Additional file 1: Table S1: The number of 208 SMs of gut microbiota from gutMGene; The number of 1256 targets from SEA; The number of 947 targets from STP; The number of 668 targets between SEA (1256) and STP (947); The number 1836 targets related to NAFLD. [file 12967_2023_4122_MOESM1_ESM.csv]

The number of 208 metabolites from gut microbiota	The number of 1256 targets from SEA	The number of 947 targets from STP	The number of 668 overlapping targets between SEA and STP	The number of 1836 targets related to NAFLD
Acetate	CES2	HDAC3	CES2	TM6SF2
Butyrate	CES1	EGLN1	CES1	PNPLA3
Luteolin	PLA2G5	SLC6A1	PLA2G5	CYP2E1
Deoxycholic acid	SLC22A8	GABRA1	XDH	SIRT1
Lithocholic acid	XDH	GABRA3	CYP1B1	FGF21
(4S)-4-[(2E)-Oct-2-enoyloxy]-4-(trimethylazaniumyl)butanoate	CYP1B1	GABRA2	NOX4	LEP
Bile acid	NOX4	GABBR2	TNKS	NFE2L2
Propionate	TNKS	GABRR1	GLO1	PPARA
Phenolic acid	GLO1	SLC6A11	ABCG2	ADIPOQ
Kaempferol-3-sorphoroside	ABCG2	SLC22A6	AKR1B10	NR1H4
3,4-Dihydroxyphenylacetic acid	AKR1B10	SLC6A13	ALOX5	PPARD
Dihydrocaffeic acid	ALOX5	GABRB2	TNKS2	SREBF1
4-Hydroxyphenylacetic acid	TNKS2	GABRG2	TTR	LDLR
3-(4-Hydroxyphenyl)propionic acid	TTR	GABBR1	AKR1B1	XBP1
Phloroglucinol	AKR1B1	NOX4	CA4	CAT
Indoxyl sulfate	CA4	AKR1B1	APP	FAS
p-Cresol sulfate	APP	CDK5R1	MAOA	GNMT
Phenylacetylglutamine	MAOA	XDH	ALOX15	PEMT
Dihydrodaidzein	ALOX15	MAOA	CA7	CPT1A
Equol	CA7	FLT3	GPR35	NR5A2
2,3-Butanediol	GPR35	CA2	CD38	TGFB1
2-Acetoxypropanoic acid	CD38	CCNB3	CA12	AHR
Acetoin	CA12	ALOX5	CSNK2A2	GSTM1
2,3-Butanedione	CSNK2A2	ADORA1	MMP12	GSTP1
Trimethylamine	CSNK2B	CA7	FLT3	IL1A
3-Hydroxy-4-methoxybenzenepropanoic acid	MMP12	GLO1	PARP1	JAK2
Hesperetin dihydrochalcone	FLT3	APP	CYP1A2	PRKCA
Succinate	PARP1	SYK	MMP9	ABCC2
O-Desmethylangolensin	CYP1A2	GSK3B	GSK3B	KLB
1-(3,4-Dihydroxyphenyl)-3-(2,4,6-trihydroxyphenyl)-2-propanol	MMP9	PARP1	CA2	ACE
3,4-diHPP-2-ol	GSK3B	TTR	MMP2	ALDH2
3,4-diHPVL	CA2	MMP9	PTPRS	GSTT1
Trimethylamine oxide	DPP4	CA12	PGF	PTEN
D-Lactic acid	MMP2	MMP2	AMY1A	CD14
3-Indolepropionic acid	CREB1	CA4	MPG	NQO1
Caffeic acid	PTPRS	MMP12	ABCB1	FOLR2
3-(3-Hydroxyphenyl)propanoic acid	ELAVL3	CD38	PON1	GSTA1
Dehydroxychlorogenic acid	P4HB	CYP1B1	ST6GAL1	IL4
Dihydrochlorogenic acid	PGF	ABCG2	CYP1A1	LIF
2,3-Dihydroxypropyl (E)-3-(3,4-dihydroxyphenyl)prop-2-enoate	CBS	AKR1B10	CBR1	PDK4
Dihydrocaffeoyl-glycerol	AMY1A	TNKS2	QDPR	PRKCD
3-Hydroxyphenethyl alcohol	KCND3	TNKS	TERT	PRKCE
Phenylacetic acid	MPG	TOP1	ABCC1	VLDLR
Isoquercitrin	ANTXR2	ARG1	SNCA	ADH1A
5-OH-Equol	ABCB1	PTPRS	DAPK1	ADH1B
2-(4-Hydroxyphenyl)propionic acid, (2S)-	PON1	ABCC1	ESR2	ADH4
8-Prenylnaringenin	ST6GAL1	HSD17B1	NEK6	CSF2
Alanine	CYP1A1	ACHE	ALOX12	CYP1A2
Leucine	CBR1	CDK6	NMUR2	CYP17A1
l-Isoleucine	QDPR	ABCB1	GRK6	AHCY
Glycine	TERT	HSD17B2	CALM1	F2
Proline	ABCC1	CYP19A1	VEGFA	ALDH1A1
Serine	SNCA	ESR2	KDM4E	ALDH1B1
3-Hydroxybenzoic acid	DAPK1	ADORA2A	CCR4	B3GAT1
4-Hydroxybenzoic acid	CYP2C8	CSNK2A1	IL2	EIF2AK1
Sedoheptulose	ESR2	ALOX15	AHR	LAMA1
Citric acid	NEK6	ALOX12	ESR1	IL3
Tricarballylic acid	ALOX12	ESR1	RPS6KA3	MMP1
Pipecolic acid	NMUR2	PTGS2	MPO	SERPINB2
Malic acid	GRK6	CFTR	CA3	ABCB4
Tartaric acid	ELAVL1	AMY1A	ODC1	PRF1
Creatine	CALM1	GRK6	PKN1	PRKACA
2-Imino-1-methylimidazolidin-4-one	VEGFA	CA1	AR	TRIB3
Glycocholic acid	GSTO1	CA9	NUAK1	RAG2
3-Phenylpropionic acid	ALPI	CDK2	TYR	RDX
4-Pyridoxic acid	KDM4E	TERT	HSD17B1	TNFRSF1B
Enterodiol	CCR4	CDK1	NAE1	IKBKG
Aglycone	IL2	TYR	CDK5R1	STC2
(2R)-1-(3,4-dihydroxyphenyl)-3-(2,4,6-trihydroxyphenyl)-propan-2-ol	AHR	AHR	MAPT	ALDH4A1
(2R)-1-(3-hydroxyphenyl)-3-(2,4,6-trihydroxyphenyl)propan-2-ol	ESR1	ESRRA	HSD17B2	SCARB1
Lactate	RPS6KA3	GPR35	GPBAR1	GCKR
Daidzein	MPO	AVPR2	SLC10A2	ATP5F1B
Levodopa	CA3	IGF1R	G6PD	NCAN
Sulfate	ODC1	EGFR	ATP12A	PARVB
Baohuoside I	PKN1	F2	CDC45	SAMM50
Icaritin	AR	PIM1	NPC1L1	FDFT1
Formate	NUAK1	AURKB	SERPINA6	PTPRD
L-Lactate	TYR	DRD4	CDC25A	ZGLP1
Ethanol	HSD17B1	MPO	NR1H4	PPARGC1A
Platycodin D	NAE1	PIK3R1	CA1	NLRP3
Chrysin	CDK5R1	DAPK1	SHBG	OSBPL5
Apigenin	MAPT	PYGL	ABCB11	COL13A1
3,9-Dihydroxybenzo[c]chromen-6-one	HSD17B2	SRC	UGT2B7	CRP
Pyruvate	GPBAR1	PTK2	SRD5A2	DPP4
Acetyl phosphate(2-)	SLC10A2	KDR	EPHA7	ERBB4
3-Methyloxindole	SLC10A1	MMP13	ENPP2	FBL
5-Hydroxyindole-3-acetic acid	G6PD	MMP3	EPHA5	ALB
Indole-3-acrylic acid	ATP12A	CA3	EPHA8	EHBP1L1
Indole-3-carboxylic acid	ST3GAL1	PLK1	EPHB3	GCG
Indole	ABCC4	CA6	FGF1	SLC17A5
Oxindole	CDC45	PKN1	EPHA4	GGT1
3-Methylindole	DHCR24	CA14	RORA	GLP1R
Kynurenic acid	NPC1L1	MET	EPHA1	GPT
Histidine	SERPINA6	NEK2	EPHB1	HFE
L-Cysteine	NPC1	CXCR1	POLA1	APOC3
Cystine	CD4	CAMK2B	EPHA6	IGF1
Glutathione	CDC25A	ALK	EPHB2	IL1B
Asparagine	CRYAB	AKT1	GRIN1	IL6
DL-Alanine	NR1H4	NEK6	NR3C1	KRT18
2-Hydroxy-3-(5-hydroxy-1H-indol-3-yl)propanoic acid	SLCO4C1	PLA2G1B	NR1H3	LEPR
Indole-3-lactic acid	CA1	CA5A	LIPA	LIPA
2-Hydroxy-3-(4-hydroxyphenyl)propanoic acid	SHBG	BACE1	GABRB2	MIR122
3-(3,4-Dihydroxyphenyl)-2-hydroxypropanoic acid	ABCB11	AXL	SRD5A1	MIR21
Nicotinic acid	GRIN2C	NUAK1	EPHA3	MIR34A
(R)-3-Hydroxybutyrate	GRIN2D	AKR1C2	VDR	MTTP
Acifran	UGT2B7	AKR1C1	EPHA2	PIK3CA
(S)-3-Hydroxybutyric acid	GABRD	AKR1C3	NR3C2	PIK3CB
Sodium 3-hydroxybutyrate	SRD5A2	AKR1C4	FOLH1	PIK3CD
Diosmetin	EPHA7	CA13	CISD1	PIK3CG
Acacetin	ENPP2	AKR1A1	HSD17B3	PPARG
Valerate	EPHA5	PFKFB3	FGF2	GATAD2A
Taurocholic acid	EPHA8	PLG	CDC25B	PRKAA1
Dihydroresveratrol	EPHB3	KDM4E	CYP17A1	PRKAA2
Lunularin	FGF1	AR	GABRA1	PRKAB1
3,4-Dihydroxy-trans-stilbene	EPHA4	CDK5	GABRG2	RBP4
1-(3-Chloro-2,6-dihydroxy-4-methoxyphenyl)-1-hexanone	RORA	CCNB1	SLC25A20	SCD
Colibactin	EPHA1	CCNB2	OXER1	SHBG
beta-D-Fructofuranose	EPHB1	NR1H4	FAAH	SLC5A2
Genistein	POLA1	GPBAR1	FABP3	GGTLC5P
Dihydrogenistein	EPHA6	POLB	GPR18	SP4
D-Mannose	EPHB2	VDR	IGFBP5	SREBF2
2,2',4,4'-Tetrabromodiphenyl ether	GRIN2B	HSD11B1	CTBP2	TLR4
2,2',4,4',5-Pentabromodiphenyl ether	GRIN1	UGT2B7	SELL	TNF
(10-[(Acetyloxy)methyl]-9-anthryl)methyl acetate	NR3C1	SERPINA6	THRA	GGTLC3
Isovaleric acid	NR1H3	SHBG	THRB	GGT2
Palmitic acid	EPHB6	HSD17B3	PLAA	GGTLC4P
D-Glucuronic Acid	LIPA	G6PD	SELP	CNBP
Tretinoin	GABRB2	CDC25A	IGFBP3	MBOAT7
10-Keto-12Z-octadecenoic acid	SRD5A1	PPARA	IGFBP1	EHMT1
Pioglitazone	EPHA3	PPARD	IGFBP2	ACTR5
Hydroxyquercitrin	VDR	NPC1L1	IGFBP4	ZNF512
Quercetin	EPHA2	FABP2	IGFBP6	CRACR2A
3,4-Dihydroxybenzoic acid	SREBF2	HSD11B2	TH	PLPP7
Vancomycin	NR3C2	PTGER2	SLC7A5	PWWP3A
Diosgenin	FOLH1	FNTA	SLC22A12	TP63
Hydroquinone	CISD1	PTGFR	ALPG	DDX60L
6,7,4'-Trihydroxyisoflavone	CTDSP1	FABP4	CXCL8	XPR1
5-(3,4-Dihydroxyphenyl)-valerolactone	HSD17B3	FABP3	SELE	CD36
4-Hydroxy-(3',4'-dihydroxyphenyl)-valeric acid	FGF2	FABP5	DNM1	CREB5
Folic acid	CDC25B	FFAR1	YWHAG	FGF19
Dihydroglycitein	CYP17A1	KDM5C	FUT7	AHSG
Quinic acid	GABRA1	PTPN1	EZR	FASN
Oxalacetic acid	GABRA4	CDC45	PAM	GABPA
Norathyriol	GABRG2	HAO1	CA14	GH1
Serotonin	LPAR4	KDM2A	DBH	LBP
Leucocianidol	SLC25A20	PTGES	ESRRG	LGALS3BP
Glycerol	LPAR6	TBXA2R	CA5B	HAMP
Genipin	OXER1	PTGDR	CA6	REN
Indole-3-carboxaldehyde	LPAR2	SAE1	AKR1C4	NR1H3
10-Oxo-11-octadecenoic acid	POLH	PHF8	FYN	CYP3A4
Ponciretin	LPAR3	PTPRC	P4HTM	FABP1
Lacto-N-tetraose	POLK	CACNA2D1	HDAC1	SIRT3
beta-D-Gal-(1->4)-beta-D-GlcNAc-(1->3)-beta-D-Gal-(1->4)-D-Glc	FAAH	THRA	APEX1	HNF4A
2,4-Dioxopentanedioic acid	LPAR1	THRB	JUN	HSD17B13
6'-Hydroxy-O-desmethylangolensin	FABP3	TNF	FFAR1	IL17A
3-(2,4-Dihydroxyphenyl)propanoic acid	GPR18	GSTK1	CA5A	MLXIPL
1,3-Diphenylpropan-2-ol	IGFBP5	SLC6A12	KCNMA1	CCL2
1-Piperazinepentanamide, N-((1S,2R)-2,3-dihydro-2-hydroxy-1H-inden-1-yl)-2-(((1,1-dimethylethyl)amino)carbonyl)-4-(furo(2,3-b)pyridin-5-ylmethyl)-gamma-hydroxy-alpha-(phenylmethyl)-, (alphaR,gammaS,2S)-	ERCC1	PTGER3	PTGER4	LOC102724197
Dopamine	ERCC4	HMGCR	SERPINE1	AGTR1
2-Amino-1-methyl-6-phenylimidazo[4,5-b]pyridine	CTBP2	PDE5A	FFAR4	MTOR
7-Hydroxy-5-methyl-3-phenyl-6,7,8,9-tetrahydropyrido[3',2':4,5]imidazo[1,2-a]pyrimidin-5-ium chloride	SELL	MDM2	CPA3	FETUB
Quercitrin	THRA	GRM5	PLA2G4A	APOE
Urolithin A	THRB	NR1I3	CYP26B1	PON1
(2S)-1-(3-hydroxyphenyl)-3-(2,4,6-trihydroxyphenyl)propan-2-ol	PLAA	STS	MMP10	RETN
Ginsenoside-Rd	AGBL2	CTSA	SLC15A1	RARRES2
Loganetin	SELP	PTGDR2	HCAR2	UCP2
Arctigenin	GALE	AMPD2	SLC22A6	NR0B2
Ursodeoxycholic acid	IGFBP3	AGTR1	TBXAS1	GGTLC1
Phenylalanine	MYOC	ITGAV	CMA1	DECR1
Glutamic acid	IGFBP1	TLR9	LTB4R	PCSK9
L-Threonine	IGFBP2	PLA2G4A	MMP8	ACACA
Glycitein	IGFBP4	EDNRB	S1PR1	HMGB1
Kaempferol	IGFBP6	EDNRA	CPA1	APOB
5-Hydroxy-1H-imidazole-4-carboxamide	TH	ITGB3	GSR	IL10
Ginsenoside Rh2	SLC7A5	UBA2	DAO	LPL
(20S)-Protopanaxadiol	SLC22A12	FNTB	HSPA1A	MIR192
20(R)-Ginsenoside Rh2	ALPG	NR1H3	ABAT	MTHFR
Protopanaxadiol	CXCL8	CDC25B	PDE4B	SERPINE1
3'-desmethylarctigenin	SELE	ALOX5AP	ESRRB	ANGPTL8
Glycerophospholipids	SLC13A5	CES2	ENPEP	SOD1
Propanol	DNM1	CPT1A	LNPEP	TP53
Ethyl phenyllactate, (-)-	RPS6KB2	PPP5C	PLEC	VDR
(R)-3-(4-Hydroxyphenyl)lactate	YWHAG	PPP1CA	GLI1	IRS2
Quercimeritrin	FUT7	CCKBR	ANPEP	TRIB1
11-Methoxycurvularin	EZR	PTGER1	MIF	TXNIP
Hydrogen	PAM	SLC22A12	MDM4	PLIN2
Isobutyric acid	CA14	RBP4	ACE	CNR1
(2S)-1-(3,4-dihydroxyphenyl)-3-(2,4,6-trihydroxyphenyl) propan-2-ol	DBH	PDE3A	PDE4D	CYBB
(4R)-4-hydroxy-5-(3,4-dihydroxyphenyl) valeric acid	ESRRG	PDE3B	NR4A1	AKT1
(4R)-5-(3,4-dihydroxyphenyl)-��-valerolactone	CA5B	OXER1	PARP10	ABCD1
(4S)-4-hydroxy-5-(3,4-dihydroxyphenyl) valeric acid	CA6	PSEN2	CSK	FOXO1
(4S)-5-(3,4-dihydroxyphenyl)-��-valerolactone	AKR1C4	PDF	MET	GOLGA6A
(4R)-4-hydroxy-5-(3-hydroxyphenyl) valeric acid	FYN	MME	GRIA1	APRT
(4S)-4-hydroxy-5-(3-hydroxyphenyl) valeric acid	GSTA1	CNR2	SLC6A11	IRS1
(4R)-5-(3-hydroxyphenyl)-��-valerolactone	FOS	CMA1	ALDH2	MIR33A
(4S)-5-(3-hydroxyphenyl)-��-valerolactone	P4HTM	ITGB1	MMP13	MFAP1
Myricetin	HDAC1	ACE	CDC25C	NR3C2
type I collagen cross-linked c-telopeptide	APEX1	TBXAS1	MME	SERPINA1
procollagen type 1 n-terminal propeptide	JUN	IMPDH2	PTGFR	RCBTB1
p-Cresol glucuronide	FFAR1	GSR	PTGER2	PNPLA2
Baicalein	CA5A	PDE4A	PTGER3	SELENOP
Baicalin	KCNMA1	PDE4B	CASP1	SOD2
Secoisolariciresinol	SOAT1	PDE4C	PHF8	STAT3
Lariciresinol	PTGER4	CTSG	KDM2A	PPP1R3B
2,3-Bis(3,4-dihydroxybenzyl)butyrolactone	CXCL12	DHFR	RARB	NR1I2
Naringenin chalcone	SERPINE1	SLC25A20	PPARD	FADS2
Phloretin	YARS1	LTB4R	MMP3	CEBPA
5,7-Dihydroxy-2-(4-hydroxyphenyl)chroman-4-one	FFAR4	HIF1A	AKR1C1	CETP
	GPR17	CPT1B	ACE2	SLC27A5
	CPA3	CASP1	TAAR1	APOA5
	PLA2G4A	PTGIR	GABBR2	COL1A1
	CYP26B1	DUSP3	S1PR2	KLF6
	MMP10	ECE1	MGLL	NRG4
	SLC15A1	CYP26A1	CYP26A1	TMC4
	S1PR5	PIN1	GABBR1	EGFR
	MMEL1	TRPA1	ADRB3	EPAS1
	HCAR2	PTGS1	NQO2	FABP4
	SLC22A6	ELANE	GAA	FGL1
	TBXAS1	PSENEN	CFTR	FLII
	CMA1	NCSTN	FABP1	GCK
	NAALAD2	APH1A	BRS3	IFNL3
	LTB4R	PSEN1	ECE1	HIF1A
	MMP8	APH1B	ADAM12	HP
	S1PR1	ITGA2	GPR84	HSD11B1
	CPA1	ITGA4	CTSL	IFNG
	GSR	YWHAG	MMP14	APP
	S1PR3	MMP1	HTR1E	IL18
	DAO	TPMT	MMP15	INSR
	HSPA1A	CNR1	MMP1	MIR29A
	RHOA	FYN	STS	MAP3K5
	SLC22A1	LCK	CA9	CHPT1
	USP4	COMT	SLCO1B1	BGLAP
	ALDH5A1	KDM4A	AKR1C2	SPP1
	USP5	KDM3A	FURIN	TLR2
	ABAT	KDM6B	GART	CCR2
	AOC2	FTO	PLA2G2A	VEGFA
	MB	KDM4C	SLC46A1	FTO
	SLC6A5	GRIK1	PIN1	CASP1
	PDE4B	MIF	CAPN1	ABCB11
	DNTT	CXCL8	FCER2	TNFSF10
	ESRRB	KCNN4	SLC19A1	NAMPT
	ENPEP	CPA1	DLG4	FST
	LNPEP	SLC6A2	FOLR2	PRRT2
	TAS2R14	CPA3	FOLR1	CMKLR1
	PLEC	CYP1A2	GNPAT	CPT2
	GLI1	TH	LTA4H	PARP1
	ANPEP	PTPRA	LAP3	CTNNB1
	MIF	NQO2	CAPN2	GPBAR1
	G6PC	CA5B	KLK2	CYP7A1
	MDM4	PTPN22	PRSS1	DLAT
	ACE	IDO1	ITGB1	AFP
	PDE4D	DLG4	SLC1A1	AGER
	ERAP2	CPB1	ITGA4	AGT
	NR4A1	FURIN	PTPRC	ABCA1
	CELA1	APEX1	DHFR	FGFR4
	PARP10	ADAM12	ITGA2B	SMUG1
	MEP1B	PARP15	PSMB5	GIP
	PLA2G4B	PARP10	CTSB	HPGDS
	PCNA	ACE2	HLA-A	GOT2
	CSK	PTK2B	ITGB3	NEAT1
	MET	CXCR2	CCKBR	OR10A4
	SLC28A3	RPS6KB1	KYNU	GPX1
	GABRQ	EPHX2	CBX7	ANPEP
	TAAR5	GRM4	STAT3	NPC1L1
	GRIA1	CAPN1	GSTK1	HMOX1
	HMOX1	CTSD	CTSK	CXCL10
	IL1B	NOTUM	SLC1A2	CYP4F3
	SLC6A11	HSPA1A	KLK1	ARNTL
	ALDH2	EPHA2	TGM2	MIR140
	CHRND	AURKA	CASP3	MIR155
	SCNN1A	DYRK1A	TYMS	MMP2
	MMP13	LTA4H	FNTB	MT1B
	CDC25C	HLA-A	FNTA	ACLY
	MME	CHRM1	P2RY12	NTS
	PTGFR	GYS1	RNPEP	MIR378A
	PTGER2	KDM2B	KLK3	BCO1
	PTGER3	PDE8B	F2	PRKCB
	CASP1	PTPsigma	F10	MAPK8
	ERAP1	PDE9A	PYGL	PRL
	PHF8	GRK2	PTPN2	MIR451A
	KDM2A	CREBBP	OPRD1	CXCL16
	RARB	PARP2	HDAC8	ACE2
	PPARD	KDM5A	PCSK7	BCL2
	MMP3	KDM5B	PTPRA	BCL2A1
	AKR1C1	SLC1A1	FPGS	SAV1
	ACE2	RNPEP	ITGAV	SLC10A2
	TAAR1	CBX7	PPARG	SMN1
	GABBR2	TYK2	SIGMAR1	SMN2
	S1PR2	SLCO1B1	PSMB2	BNIP3
	MGLL	KDM4D	ICMT	TERT
	CYP26A1	ITGAL	PTPN1	TIMP1
	GABBR1	DHODH	PPARA	TIMP2
	ADRB3	SLC16A3	CASP8	ADIPOR2
	NQO2	MAP3K8	CTSS	BCO2
	GAA	FABP1	CTRC	CAV1
	KIF20A	PDE7A	PLG	GDF15
	CFTR	BCAT2	GHSR	BMS1
	NMBR	P4HTM	HMGCR	NR1I3
	FABP1	PYGM	CTSG	FAS-AS1
	BRS3	PDE4D	PLAU	LINC01672
	PRKAB2	ICAM1	CASP7	PSC
	GABRB1	ITGB2	OPRM1	TLR6
	ECE1	ITGA1	CPB2	YAP1
	ADAM12	MAOB	AVPR1A	POSTN
	RAD51	ALOX15B	PSENEN	CES1
	RNASEH1	RPS6KA5	SIRT1	CORIN
	GPR84	KLK1	PEPD	CCL27
	SPR	KLK2	HDAC7	MTMR11
	MMP26	HSP90AA1	APH1A	CHIT1
	CTSL	MT-ND4	APH1B	ECD
	MMP14	CHRNA7	NCSTN	C1QTNF1
	HTR1E	CHEK1	PSEN2	LYPLAL1
	MMP17	WEE1	ITGA2	BHLHE23
	MMP15	QDPR	MMP7	MAP3K8
	MMP1	ALPG	PSEN1	COX8A
	STS	PLAA	GRB2	GPR119
	NLRP1	DNM1	SIRT3	CYBA
	PIR	TYMS	DPP7	CYP1A1
	CA9	RPS6KA3	KDM4D	GRK2
	SLCO1B1	ROCK1	CTSD	CYP2D6
	RAPGEF4	PRKACA	LGMN	ATN1
	SLC22A3	CLK1	HDAC2	MLKL
	AKR1C2	DYRK1B	CCKAR	ELANE
	C3AR1	INSR	HDAC6	ELAVL2
	FURIN	ESRRB	HDAC11	ESR1
	GART	PDPK1	SIRT2	ESRRA
	NPFFR1	HTR2A	MTNR1A	ACSL4
	NPFFR2	DRD2	PSMB10	FAT1
	PLA2G2A	CYSLTR1	MTNR1B	FCGR2B
	SLC46A1	ADRA2C	CACNA1H	SIRT2
	PIN1	ADRA2B	KDM1A	FOXO3
	QRFPR	TACR2	EPHX2	LPIN1
	MAGI3	CHRM3	BMP1	MLYCD
	FPR1	UPP1	PSMB1	FOS
	CAPN1	PNMT	ATIC	ALOX12
	GLS	RAF1	XIAP	ALOX5
	KLK8	BRAF	UTS2R	ALOX15
	FCER2	DCTPP1	PGGT1B	ALPP
	SLC19A1	CYP24A1	KIF11	FNDC5
	KLK4	GCGR	MAPK8	ATRNL1
	DLG4	F3	FDFT1	GC
	FOLR2	ESRRG	CPB1	GCGR
	MBOAT4	ADAM17	TACR1	PDLIM3
	GGH	MAPK3	F13A1	GLUL
	FOLR1	RIPK2	SSTR1	SLC13A5
	PCSK1	PIK3CB	HDAC3	GRN
	PCSK5	CYP3A4	CPN1	SETD2
	GNPAT	PIK3CA	CYP2C19	NR3C1
	LTA4H	HSP90AB1	CASP6	TBK1
	LAP3	DAO	BCHE	PDIA3
	CAPN2	PIK3CG	PLAT	FOXA1
	KLK2	PTPN11	PLA2G10	ACACB
	TMPRSS15	ACVRL1	SSTR4	HSPA1A
	SHC1	GRM2	CYP51A1	HSPA1B
	SLC2A4	HDAC2	CCR8	HSP90AA1
	PRSS1	MPEG1	OPRK1	FFAR4
	MC3R	XIAP	TAS2R31	IDH2
	MC1R	RELA	ESRRA	IRGM
	ITGB1	NEK1	ALOX15B	IGFALS
	IL2RA	PPARG	CYP19A1	CXCL8
	TRHDE	FUCA1	DRD5	INS
	SLC1A1	EGLN3	TUBB1	AQP9
	ITGA4	HCAR2	TPMT	AR
	SERPINC1	MAP2K1	CTSA	ENHO
	ACER2	FBP1	PTGDR2	LCN2
	RCOR3	CTNNB1	AKR1C3	LECT2
	EPOR	MTNR1A	ACHE	MIR126
	PTPRC	ERBB2	LYPLA2	MIR149
	DHFR	MAPK8	QPCTL	MIR20A
	SLC1A5	HTR1A	LYPLA1	MIR200C
	DNPEP	SRD5A2	NFE2L2	MIR222
	ITGA2B	LYPLA1	TRPV1	MAS1
	PADI1	LYPLA2	PTGER1	MC4R
	MMP11	ACLY	FKBP1A	MMP13
	PSMB5	TUBB1	ERN1	PLIN5
	CTSB	AMPD3	FABP4	MUC1
	HLA-A	CALM1	KMO	ATF3
	IDE	GRB2	EP300	ATHS
	ITGB3	SLC6A3	DRD1	CCN3
	CCKBR	POLA1	RXRA	MIR375
	KYNU	MCL1	TOP2A	TNFRSF11B
	CBX7	BCL2	ADRB2	IL22
	GPR139	GUSB	SLC5A1	ACOX1
	MC4R	CYP27A1	SLC5A2	ADIPOR1
	STAT3	CCNE1	SLC5A4	CRNKL1
	NPR3	NTRK1	PDK1	HSD17B7
	GSTK1	MAPKAPK2	GRIK3	GDE1
	TMPRSS6	CSNK1G1	BBOX1	ENPP1
	LY96	RPS6KA1	SSTR3	LUC7L3
	CTSK	MTOR	SSTR2	FAM3B
	SLC1A2	PIM2	HTR1D	UGT1A1
	KLK1	PIM3	HTR1B	ELOVL2
	HAGH	BMP1	TACR2	AVP
	SLC15A2	GLI2	EDNRA	NAT10
	TGM2	GLI1	SSTR5	PTPA
	NOD1	CCNA1	HTR1A	MEG3
	GSAP	CCNA2	DRD4	MAPK1
	CASP3	CES1	HTR2A	MYDGF
	PCSK2	HSD17B14	HTR5A	AZGP1
	TYMS	CYP2C9	HTR2C	PRTN3
	NPY4R	CYP2C19	DRD2	PTGS1
	FNTB	KIT	SLC6A4	MIR146B
	CASP10	FGFR1	DRD3	PTPN1
	FNTA	CYP11B1	HTR2B	NLRC4
	P2RY12	CYP11B2	HTR6	BCAT1
	PADI3	CYP17A1	EDNRB	MOK
	RNPEP	CDK4	PRKAB1	FAM3A
	CTRB1	ABL1	ADCY5	ROCK1
	HPN	TRPM8	AKT1	HCC
	KLK3	KDM1A	HTR4	S100A8
	PADI4	DRD1	ALB	CEACAM1
	F2	SNCA	HDAC9	SCP2
	F10	ALPL	HDAC5	CCL20
	PADI6	LNPEP	POLB	SELPLG
	GSTM1	ILK	IMPDH1	ABCG5
	PCSK6	IGFBP3	FABP5	IL25
	PYGL	PLAT	PTPN6	SLC2A1
	PTPN2	F10	KCNA5	SLC2A2
	CASP9	GAA	NR0B2	NCF1
	TACR3	PLA2G5	PTPsigma	SLPI
	OPRD1	HDAC6	MAOB	SPARC
	CBX4	HTR2B	PTPN11	SPINK1
	HDAC8	HTR2C	RELA	SPTBN1
	HGFAC	HTR7	BACE1	STAT5A
	HPGDS	TDO2	RARA	STAT5B
	PCSK7	ADRA2A	EGFR	TEK
	PTPRA	HTR1B	F3	TRPV1
	FPGS	HTR1D	ALPL	DHRS11
	ITGAV	ADRB1	RARG	STEAP4
	PPARG	HTR1E	GRM3	CALCR
	ST14	SLC6A4	CA13	ASRGL1
	XPNPEP1	HTR6	SLC16A3	CASP3
	KCNQ2	CAPN2	KDM6B	CASP8
	SIGMAR1	TACR1	FEN1	ORAI1
	PSMB2	KIF11	HAO1	TNFSF11
	SLC1A3	CPN1	EPHX1	SOCS1
	ICMT	DDO	IL6ST	CBR1
	PTPN1	TLR4	FTO	RIPK1
	CTSH	MAPK1	FUCA1	CCN4
	CACNA1I	NGFR	MMP16	APLN
	PPARA	CTBP2	AOC3	SELENBP1
	CASP8	NFE2L2	EGLN3	SOCS3
	TMPRSS11D	STAT3	LDHB	USP10
	CTSS	GABRB3	EGLN1	CD5L
	CTRC	AHCY	FDPS	CD163
	GSTP1	NUDT1	TBXA2R	PPIG
	GPR183	SLC16A1	KDM4C	CD68
	PLG	NMUR2	KDM4A	MIR873
	GHSR	IL2	HDAC4	MIR190B
	HMGCR	SLC29A1	NR1H2	CD24
	CTSG	COQ8B	PTGS1	MIR1224
	NPR1	YES1	CHRM1	PARP2
	CTSE	TXK	CYP2D6	LOC100505909
	ADA	TYRO3	HCAR3	OCLN
	KLKB1	LYN	PTGS2	DNM1L
	KEAP1	FGR	ADRA2C	ERVK-2
	P2RX4	CSK	ACP1	PARTICL
	PLAU	BTK	TOP1	PPIF
	CASP7	PTK6	IL6	IFNL4
	OPRM1	BMX	FUT4	LRPPRC
	F7	BLK	PGD	SLC25A13
	CPB2	VCP	ST3GAL3	CDK4
	AVPR1A	TAS2R31	HIF1A	B4GALT1-AS1
	TAS1R1	SLC5A2	GRIK1	PRMT3
	PSENEN	RXRA	GFPT1	PLIN3
	RRM1	PDK1	GRIK2	CDK8
	NTSR1	SERPINE1	GRM6	FSTL3
	SIRT1	PLA2G2A	GRM8	CDKN2A
	PEPD	ODC1	GRIK5	ZNF267
	HDAC7	HDAC7	NOS2	AKR1A1
	APH1A	PLA2G10	GRIA4	MERTK
	APH1B	EPHB3	ARG1	CAP1
	NCSTN	EPHB2	GRIA2	STK25
	PSEN2	EPHB1	NOS3	NCOA2
	RPS27	EPHA8	NOS1	ATG7
	NPY1R	EPHA7	SLC6A12	LINC01684
	ITGA2	EPHA6	GABRR1	PRDX4
	XPNPEP2	EPHA5	KDM5C	CEL
	MMP7	EPHA4	KDM3A	SORBS1
	PADI2	EPHA3	KDM5B	AHSA1
	PSEN1	EPHA1	KDM5A	ERLIN1
	GRB2	EPHB4	KDM2B	CAMKK2
	CASP4	CTSL	PARP15	CXCR6
	SIRT3	CTSK	HSD17B14	SIRT1-AS
	CARM1	CBR1	DDO	TNFSF13B
	DPP7	BCHE	NEU3	EBP
	PRSS3	ADORA3	CHRNB4	YME1L1
	CDYL2	ADORA2B	CHRNA3	PLK4
	SIRT5	CDK3	CLK1	HPSE
	KDM4D	ABAT	DYRK1B	PGRMC1
	CTSD	GRM8	PFKFB3	NMU
	LGMN	GRM1	DHODH	TMED2
	HDAC2	GRM7	KCNN4	SLC27A2
	CCKAR	GRIK2	CREBBP	LILRB4
	HDAC6	OAT	CYSLTR1	RIPK3
	CACNA1G	GRIA1	DYRK1A	LOC110806263
	NMUR1	GRM3	MCL1	ADAMTS13
	CDC42	GRM6	RXRB	TREH
	HDAC11	SLC1A2	RXRG	LNCARSR
	SIRT2	GRIA4	HNF4A	DUSP12
	NPPA	KMO	CAMKK2	CHRM3
	PSMA1	GRIK5	ACLY	VSIG4
	PSMA2	GRIK3	CNOT7	MGLL
	PSMA3	GRIA2	NAAA	TXNRD3
	PSMA4	BBOX1	PREP	CHUK
	PSMA5	REN	BCL2A1	C1QTNF3
	PSMA6	ANPEP	SCN5A	CIDEA
	PSMA7	FUT7	HRH2	H3P10
	PSMB11	LDHA	CYP2C9	TWIST2
	PSMB3	LDHB	NPY5R	CLCN2
	PSMB4	HDAC8	LDHA	IFTAP
	PSMB6	BCL2L1	WEE1	CYP2R1
	PSMB7	SQLE	LCK	CPT1C
	PSMA8	ALB	FAP	CNR2
	NOD2	ERN1	CASR	COL3A1
	NCOR2	FDFT1	GRM4	SLC31A1
	MTNR1A	PYGB	PDE5A	ADM
	ITGB5	FNTA FNTB	CTSV	PPARGC1B
	PSMB10	ITGA2B	CD81	NADK2
	MTNR1B	LAP3	COMT	CP
	NPEPPS	SLC18A3	CDK5	CPN1
	GPR88	NOS1	PIP5K1C	CPOX
	CACNA1H	NOS2	ABL1	CPS1
	ABCC8	NOS3	CCNT1	CREB1
	HDAC10	PRKCA	NLRP3	ATF2
	KLK6	NR3C1	CCNA2	CREBBP
	KDM1A	NAAA	SLC9A1	CRK
	EPHX2	PTGER4	CDK6	CRMP1
	BMP1	RARG	CSNK2A1	MAPK14
	TPSAB1	RARB	CYP3A4	FGFBP3
	PSMB1	RARA	SYK	CSF3
	CAPNS1	GNPAT	GLI2	CSF3R
	NR0B1	SLC10A2	TDP1	SLC38A8
	ATIC	UGCG	AKR1A1	ZFP90
	DDOST	GBA	PRKD1	CILP2
	XIAP	GBA2	IDO1	CTAA1
	ADAMTS4	AKT2	NOX1	HJV
	UTS2R	ROCK2	CHEK1	CTF1
	PGGT1B	ALDH2	CCR2	CCN2
	STAT6	FOLH1	TDO2	PDIK1L
	PSMB9	PAM	ITGB7	CTNNA1
	SPPL2A	FFAR4	PTPRF	SIK1
	KIF11	SLC7A5	CYP2A6	HORMAD2
	MAPK8	CPB2	PRKCB	CTRL
	ITGA5	GPR55	PRKCH	CTSB
	FDFT1	GPR18	SGK1	CTSD
	PARP3	MKNK2	PRKCE	CTSG
	CPB1	GPER1	MAPK9	CTSS
	TACR1	ADCY10	GABRA6	ADRB2
	BRCA1	PLK4	IMPDH2	SLC2A12
	KISS1R	SHH	SLC6A3	CYP2A6
	F13A1	JAK1	SLC6A2	CYP2B6
	SSTR1	TYMP	CDK1	CYP2B7P
	ITGB8	PGR	SMARCA2	CYP2D7
	KLK5	IL6	CHRNA7	CYP2J2
	HDAC3	GLUL	PLA2G7	CYP4A11
	CPN1	JAK2	NGFR	CYP8B1
	GRIA3	LRRK2	GABRA2	CYP19A1
	SLC12A2	SLC5A4	GABRA3	CYP27B1
	CASP5	HDAC1	GABRB3	CYP51A1
	FPR2	MAP2K2	GUSB	DBP
	P2RX1	MAPKAPK5	GABRA5	TMPRSS6
	SENP1	MMP8	HRH4	AEBP1
	ERCC5	SLC22A2	PYGM	DDOST
	LHCGR	ADRB3	PRKCG	TIMM8A
	CYP2C19	MAP3K7	STK3	DHCR7
	PSMB8	MAP3K14	ADRB1	DIO3
	CASP6	MGAM	CYP11B2	DMD
	BCHE	PON1	F12	DPYSL3
	PLAT	PLAU	CYP11B1	SLC26A3
	PLA2G10	KYNU	NAMPT	JAG1
	EGLN2	DRD5	CHRNB2	DSPP
	F11	MTNR1B	CHRNA4	DUSP9
	SSTR4	DRD3	PTAFR	EDA
	CYP51A1	CHEK2	ABCC9	S1PR1
	CCR8	PRKCE	CCR9	EEF1A1
	CFB	PRKCG	SLC18A3	EGF
	OPRK1	PRKCD	GRM1	EGR1
	TAS2R31	PRKCB	HCK	EIF4E
	ESRRA	PRKCH	CDK9	A2M
	ALOX15B	TNNC1	HSP90AA1	LINC01554
	CYP19A1	TNNT2	HTT	ENO3
	DRD5	TNNI3	CYP24A1	EPHB2
	TUBB1	HSP90B1	HSP90B1	EPHB6
	TPMT	MPG	PTGES	EPO
	DHCR7	MELK	SI	AKT2
	LPAR5	EP300	MGAM	ERN1
	CTSA	MAPT	SLC2A1	ESRRB
	KCNB1	TOP2A	ADORA2A	EZH2
	NFKB1	MYLK	PYGB	F2RL1
	EBPL	PDE10A	LGALS4	FABP2
	PTGDR2	GPR84	LGALS8	FABP5
	AKR1C3	CALCA	PDCD4	ACSL1
	HCN4	CNOT7	ADK	PTK2B
	TSPO	PTAFR	LGALS3	UNC5B
	ACHE	OPRK1	KAT2B	FBN1
	LYPLA2	JUN	PHLPP2	MARCHF8
	QPCTL	GLRA1	RASGRP1	FCGR3A
	LYPLA1	GLRA2	MPEG1	FCGR3B
	CD69	PTPA	PRKCA	JAZF1
	KLF5	IKBKB	PTGIR	GPC4
	TRPM5	NTRK2	GBA	FGF1
	NFE2L2	NAE1	PLA2G1B	FGR
	TRPV1	CYP1A1	ADRA2B	MLXIP
	NCEH1	PRKDC	MAPK1	ZHX2
	PTGER1	ST6GAL1	ADORA3	ALDOB
	FKBP1A	OPRD1	MAPK14	DKK1
	ERN1	SIGMAR1	RBP4	PHLPP2
	GFER	CCND1	CNR1	SARM1
	TNFRSF1A	PDGFRB	CNR2	AKR1B1
	FABP4	FLT4	HPGD	MPRIP
	EBP	TEK	CAMK2B	MCF2L
	KMO	SRD5A1	CXCR1	CRTC1
	EP300	KCNA3	AXL	SIRT4
	DRD1	MAPK14	NEK2	ANGPTL2
	RXRA	F13A1	AVPR2	BRD4
	IARS1	BRD9	AURKB	SRRM2
	CHRM5	KCNJ6	PIK3R1	MMD
	IKBKG	OPRL1	ALK	FOSB
	PTPN7	OPRM1	PIM1	FOSL2
	TOP2A	CTRC	PTK2	DDAH1
	NQO1	HTT	IGF1R	DAPK2
	MDH1	KCNJ5	BRAF	MKRN1
	ADRB2	GABRA5	KDR	TMEFF2
	PDK4	KCNJ3	MYLK	IL17RA
	SLC5A1	HTR4	SHH	ZBTB38
	TCF4	HTR5A	PNP	G6PC
	PDK3	PDGFRA	MT-ND4	PRDX5
	SLC5A2	FDPS	GAPDH	GALR1
	SLC5A4	HCAR3	SLC47A1	RNF19A
	PDK1	PLEC	PIM3	WWTR1
	GRIK3	CDK9	KYAT3	TIPARP
	BBOX1	CYP2A6	MAG	OSBPL3
	SSTR3	HTR3A	LGALS7	APPL1
	SSTR2	CCR1	CHIA	POLDIP2
	HTR1D	CCR5	TLR4	TOR1AIP1
	RUVBL1	CCR8	HPSE	PRPF31
	HTR1B	BCL2A1	SLC47A2	TRPC4AP
	TACR2	TRPV1	ADORA1	AMD1
	EDNRA	TGM2	STAT1	FGF20
	MC5R	FGFR3	MAP2K1	AMD1P2
	SSTR5	CHRNA4	DUSP3	LATS2
	GRPR	CHRNB2	BAD	AATF
	HTR1A	HRH3	TRPM8	GDNF
	KAT8	HRH4	AMPD2	NOX1
	PAK4	GFPT1	AKT2	SIGLEC7
	LTB4R2	HRH2	GDA	INTU
	DRD4	HRH1	HSD11B2	NAAA
	HTR2A	ENPEP	CHRM2	IL37
	NCOR1	SIRT3	REN	GPC3
	HTR5A	SIRT2	CHRM3	GLB1
	HTR2C	ADK	ACACB	GCLC
	DRD2	CHRM2	METAP1	RBMS3
	PPIB	TGFBR1	PPIA	GLI2
	SLC6A4	TAAR1	GRM2	MAT2B
	DRD3	PHLPP2	ELANE	GLRX
	HTR2B	KCNMA1	GPR55	GNA12
	CAMK2D	TUBB3	ACVRL1	GNAI3
	MMP25	FLT1	PDGFRA	GNAO1
	HTR6	PIK3CD	MAP3K7	ABO
	EDNRB	HCK	INSR	GPI
	PRKAB1	PI4KB	PIK3CG	ANGPT1
	ADCY5	GAPDH	TNNC1	BTBD8
	AKT1	PLA2G7	TNNI3	ANGPT2
	HTR4	FAP	TNNT2	GPR31
	ALB	RET	PTPN22	FFAR2
	HDAC9	PREP	TLR9	GPS2
	PRKAG1	ASF1A	KCNA3	MYLIP
	HDAC5	SLC9A1		CTNNA3
	POLB	CCND3		GSK3B
	IMPDH1	SERPINH1		GSTM2
	FABP5	CSNK1A1		REPIN1
	PTPN6	CSNK1D		CERS2
	KCNA5	TTK		DMGDH
	NR0B2	SIRT1		SLC2A8
	PTPsigma	F12		SLC40A1
	HSPE1	MAPK10		H2AX
	HSPD1	MAPK9		HADHB
	MAOB	CCND2		HADH
	NSD2	OXTR		HCFC1
	PTPN11	AVPR1A		HLA-A
	STK17B	CTSB		HLA-C
	DAPK2	CCNE2		HLA-DQA1
	RELA	GNRHR		HLA-DQB1
	BACE1	AVPR1B		HLA-DQB2
	RARA	AGTR2		HLA-DRB1
	GNB1	PPIA		AOX1
	GNG2	MMP14		NR4A1
	EGFR	MMP7		FOXA2
	F3	MMP10		BPIFA4P
	ALPL	HDAC11		APOF
	PSMD14	HDAC4		HOXD13
	RARG	CCKAR		AIRE
	HMGB1	CRHR1		HRG
	GRM3	IGFBP6		PRMT1
	ME1	IGFBP4		HSPA4
	DAGLA	IGFBP5		HSPA5
	CA13	IGFBP2		XIAP
	SLC16A3	IGFBP1		HSPA8
	LPL	BAD		HSPG2
	KDM6B	VEGFA		APOA1
	ACP3	FGF1		HTR2A
	FEN1	FGF2		APOA2
	HAO1	HPSE		TNC
	ADH1C	LGALS4		HCAR2
	EPHX1	LGALS3		C1QTNF9
	IL6ST	LGALS8		STING1
	ADH1B	FAAH		CPP
	FTO	SCD		IFNA1
	ASAH1	PTPN2		IFNA2
	FUCA1	CYP51A1		IFNA13
	MMP16	PTPN6		MOGAT3
	MLYCD	PTPRF		IGF2
	AOC3	ACP1		IGFBP1
	RGS8	RORC		IGFBP2
	LARS1	CD81		IGFBP4
	EGLN3	GCG		IGFBP7
	SLC18A2	EPHX1		KLK3
	LDHB	ENPP2		IKBKB
	PLAUR	DGAT1		IL2
	AGER	FASN		CXCR2
	EGLN1	GCK		IRF2BP2
	FDPS	NR0B2		INPP5D
	TBXA2R	CYP26B1		INSIG1
	KDM4C	METAP1		AQP7
	S1PR4	ACACB		IRF3
	KDM4A	S1PR1		ITGAM
	HDAC4	F2R		ITGB1
	TMEM97	RXRG		ITIH4
	NR1H2	RXRB		ITPR2
	PTGS1	RORB		JAK1
	CHRM1	RORA		JUN
	CYP2D6	ADRA1D		JUNB
	HCAR3	CYP2D6		JUND
	PTGS2	ADRA1A		CD82
	APOBEC3A	PPM1A		AREG
	ADRA2C	PTGES2		ACAT1
	CD22	CCR9		ARG2
	B4GALT1	HNF4A		KRT8
	ACP1	CCR2		RTL1
	ALDH1B1	TP53		C1QL3
	ALDH1A2	ABCB11		LCAT
	HRAS	HPGD		LCP1
	TOP1	CSF1R		LGALS3
	IL6	BRS3		LIPE
	LGALS9	CTSV		FADS1
	FUT4	CASP3		LNPEP
	PGD	CASP6		LOXL2
	ST3GAL3	CASP7		LRP6
	PGAM1	CASP8		LINC01194
	SLC7A11	GHSR		ARNT
	HIF1A	CASP2		LTF
	PTPN12	NR1H2		LUM
	GCLC	SMO		MIR130A
	BHMT2	PRCP		MIR132
	GRIK1	MST1R		MIR136
	GFPT1	ZAP70		MIR141
	GRIK2	FGFR4		MIR142
	GRM6	TIE1		MIR143
	GRM8	MERTK		MIR144
	BHMT	ROS1		MIR146A
	GRIK5	NTRK3		MIR150
	NOS2	IL6ST		MIR15B
	ARG2	GRIN2A		MIR17
	OTC	NR1I2		MIR185
	GRIA4	SLC6A9		MIR200B
	ARG1	CACNA1H		MIR205
	GRIA2	MDM4		MIR206
	NOS3	GRIN1		MIR212
	DDAH1	DBH		MIR223
	NOS1	PRKD1		MIR23B
	CASP14	DAPK3		MIR24-1
	GPR174	GSK3A		MIR27A
	DPP8	PRKAB1		MIR27B
	SPSB2	DNMT3B		MIR29B1
	DPP9	NEU3		MIR29B2
	P2RY10	MPI		MIR29C
	CTH	SLC19A1		MIR30B
	SLC6A12	FOLR1		MIR30C1
	ADSS2	FOLR2		MIR30C2
	GABRR1	SLC46A1		ARRB1
	KDM5C	FPGS		SMAD7
	KDM3A	GART		MAT1A
	CAD	ATIC		DNAJB9
	MBTD1	MMP16		MEFV
	P4HA1	HDAC5		MET
	HIF1AN	HDAC9		MIF
	KCNK9	SFRP1		CXCL9
	KDM5B	IMPDH1		MMP9
	KDM5A	EIF2AK2		MPI
	CYCS	EZR		MPO
	KDM2B	ADRA1B		MPST
	ACMSD	NR3C2		MRC1
	PARP15	AOC3		ASNS
	CHRNG	CHRNA3		EIF2AK4
	CHRNB1	KAT2B		MIR330
	DUSP22	AADAT		MIR331
	HSD17B14	KYAT3		MIR367
	CHRNA1	DPP7		MST1
	DDO	CHRNB4		ND6
	NEU3	PGF		MYC
	UQCRB	DNMT1		MYD88
	PLA2G2D	KCNH2		HNRNPM
	PFKFB4	PGD		ATF4
	KDM4B	ST3GAL3		NBN
	PRKAA2	FUT4		NEU1
	KCNK3	STAT1		NHS
	MITF	TPO		NNMT
	CHRNB4	MALT1		NOS2
	S100B	ATP12A		NOS3
	CHRNA3	GIPR		NOTCH1
	CLK1	CTSS		NRF1
	DYRK1B	ADCY5		NUCB2
	GLRA3	SI		CISD2
	PFKFB3	LGALS7		MIR361
	EIF4H	MAG		MIR423
	RCE1	SSTR5		P2RX5
	DHODH	SSTR2		P4HA1
	KCNJ11	SSTR4		DUOX2
	PHGDH	SSTR1		NOX4
	LDLR	SSTR3		IL20
	L3MBTL3	SELL		PAPPA
	HKDC1	SELE		PC
	KCNN4	SELP		SOST
	CREBBP	CHIA		PCK1
	TDP2	SGK1		ABHD5
	CYSLTR1	TDP1		INSIG2
	SLC6A7	CISD1		MBTPS2
	DYRK1A	PNP		ISYNA1
	SENP7	TRPV3		SIRT6
	MCL1	PER2		PDGFRB
	RXRB	JAK3		ARID4B
	RXRG	KCNE1		SERPINA4
	PARP16	ABCC9		SERPINB6
	HNF4A	KCNA5		PIGR
	LIG1	SCN5A		PITX3
	NR4A2	SCN9A		PKM
	RPA1	NPY5R		PKNOX1
	CAMKK2	STK3		PLCG1
	SLC13A2	LIPA		PLG
	SLC13A3	STK26		PLTP
	ACLY	ITK		PMCH
	MVD	CASR		DUOX1
	KDM7A	C5AR1		TREM1
	CNOT7	ICMT		CCHCR1
	SCN2A	PRKCQ		UGT1A10
	FAAH2	CLK4		UGT1A8
	SLCO2A1	RASGRP1		UGT1A7
	NAAA	BRD4		UGT1A6
	PREP	UTS2R		EGLN1
	BCL2A1	PABPC1		UGT1A4
	ALDH1A1	DUT		CROT
	SCN5A	KCNQ1		TET2
	HRH2	SLC47A1		SLC52A1
	PLCG2	SLC47A2		PPP1R3C
	ALDH3A1	FKBP1A		PIWIL2
	ADAMTS5	PGC		NUDT11
	PRNP	PGA5		APPL2
	GGPS1	PGGT1B		SLC47A1
	CYSLTR2	PSMB10		CWF19L1
	CYP2C9	PDCD4		FBXW7
	NPY5R	SCARB1		CHDH
	METAP2	FKBP5		NLRP2
	PNPO	FKBP1B		TRERF1
	LDHA	PDE2A		ALLC
	GLRB	EIF4E		PAG1
	WEE1	FGFR2		ACOT13
	LCK	FKBP4		PRKDC
	TPH1	P2RY12		ERBIN
	TPH2	KLK3		MAPK3
	FAP	SF3B3		MAP2K7
	CASR	S1PR2		PRLR
	GPR142	ATP6AP1		LGALS14
	GRM4	CCNT1		UBQLN4
	PDE5A	IKBKE		PNO1
	CTSV	TBK1		ADAMTS9
	LRP6	TRPV4		BAAT
	XPO1	BDKRB1		PCBP4
	CD81	NAMPT		SMURF1
	COMT	CCR4		PTBP1
	VRK2	MMP15		PTGFRN
	MNAT1	EZH2		MIR20B
	MAK	SLC2A1		MIR193B
	ACVR2A	ADRB2		LRRC7
	CDKL5	MGLL		SEMA6A
	CAMK4	ATP1A1		ARRDC3
	CDK13	QPCTL		PTPN6
	CSNK1A1L	QPCT		PTPRC
	CDC42BPB	CLK3		PTX3
	STK32A	DYRK2		BAX
	CDK5	MKNK1		PGAP6
	PIP5K1C	CDC25C		BCHE
	ABL1	F9		RARA
	CCNT1	MBD2		TRPV4
	CDK15	SMARCA2		OPN1LW
	ACVR2B	PITRM1		RELA
	CDK18	NOX1		ACTB
	NLRP3	SLC15A1		RLN2
	CILK1	PEPD		BRD2
	CCNA2	GDA		RPS6KB1
	CDK14	PCSK7		SORT1
	DSTYK	COL4A3BP		S100A4
	SLC9A1	ITGB7		CCL5
	CDK6	LGMN		CCL17
	CSNK2A1	ACPP		CCL19
	CYP3A4	P2RX3		CXCL5
	SYK	PSMB2		CIDEC
	ALDH1A3	PSMB1		SELL
	POLI	PSMB5		SELP
	GLI2	SLC5A1		SMOC2
	TDP1	FARS2		TMBIM1
	AKR1A1	NR4A1		SETMAR
	SMAD3	PIK3C2B		SFRP4
	PRKD1	TNK2		ABCG8
	SLC8B1	EIF2AK3		SFRP5
	LOXL4	NLRP3		SRSF3
	IDO1	FCER2		NSD1
	LOXL3	GABRA6		XPO4
	NOX1	NEU2		BLVRA
	LOX	NEU4		GORASP1
	UBA1	TTL		ARV1
	MAP2K7	IRAK4		ST3GAL4
	CHEK1	RCOR1		WNK1
	HTR1F	CDK7		SLC2A4
	CCR2	MAPK15		BMP4
	DPYD	CAMKK2		SLC3A2
	TAB1	INSRR		FRTS1
	TDO2	SORD		SLC6A2
	ITGB7	ADCY1		SNHG20
	PTPRF	CCNH		SLC10A1
	CYP2A6	PRSS1		BMP8B
	PRKAA1	OXSR1		SLC13A1
	UCHL1	PIK3C2G		AACS
	PRKCB	TRPM6		SMPD1
	PRKCH	PIP4K2C		SIGLEC1
	SGK1	PIP5K1C		SNAI1
	PRKCE	MAP2K3		SORD
	MPL	CSNK1G2		SP1
	EIF4A3	PRKD3		SPRR2A
	PTPRG	MAP2K4		SQLE
	MAPK9	ERBB4		AKR1D1
	GABRA6	AAK1		STAR
	IMPDH2	STK16		STAT1
	RXFP2	CSNK2A2		STAT6
	SLC6A3	CLK2		SULT1E1
	SLC6A2	GAK		STK11
	CACNG8	FEN1		SYT1
	H1-0			ADAM17
	PKM			MAP3K7
	CDK1			TAZ
	BCL6			MIR33B
	MDH2			MIR590
	PASK			TCF7L2
	SMARCA2			TFAM
	CHRNA7			TFF3
	PLA2G7			TG
	NGFR			TGFB1I1
	QTRT1			TSPO
	PARP12			THRSP
	GABRA2			TIMP3
	GABRA3			TLL1
	TRPM2			TLR1
	GABRB3			NR2E1
	GUSB			TM7SF2
	PARP4			TMPO
	GABRA5			TNFAIP3
	PARP14			TNFRSF1A
	AURKC			TP53BP1
	HRH4			TPO
	MARS1			C3
	PYGM			TRAF3
	PPM1B			DNLZ
	AOC1			HULC
	PRSS8			UCP1
	CPM			UCP3
	GSTA2			SLC35A2
	AKT3			UGT1A
	PRKCG			UGT2B4
	PRKD2			USP4
	CDC42BPA			UROD
	SGK2			UTRN
	DYRK3			VCAM1
	PRKG2			VEGFC
	STK3			VIP
	TAOK3			BEST1
	PRKX			YY1
	ADRB1			ZBTB16
	CYP11B2			DUSP26
	CHRNA5			ELOVL6
	F12			APOO
	CYP11B1			LAP
	KLK14			PLA2G7
	NAMPT			TFEB
	CYP2B6			CALCA
	CHRNB2			AIMP2
	CHRNA4			NLRX1
	PTAFR			KCTD17
	ABCC9			GSDMD
	CCR9			DHDDS
	SLC18A3			HKDC1
	SGMS2			STAM
	KLK7			CPEB4
	VHL			COASY
	PIK3C2A			FOSL1
	STK11			FGF23
	GRM1			SPX
	CRACR2A			SLC7A5
	STAMBP			BAS
	HCK			SESN2
	CDK9			TRAPPC9
	CDK8			ITCH
	EEF1A1			ANGPTL6
	EEF1A2			PLA2G6
	HSP90AA1			CHCHD6
	TLR2			MAK16
	HTT			DGAT2
	CHRNA10			CARD6
	CHRNA9			FAM83A
	CHAT			PIK3R3
	CYP24A1			CYP4F2
	SENP8			DENR
	SLC37A4			RUNX2
	SENP6			RTCA
	PAK1			DGAT1
	KIF20B			ABCC3
	TLR1			MBTPS1
	HSP90B1			TNFSF14
	PTGES			DLK1
	FPRPYGB			TRIM24
	SI			CES2
	MGAM			HDAC3
	P2RY14			SQSTM1
	SLC2A1			CCNC
	ADORA2A			MBD2
	CDA			WNT3A
	PYGB			CCRL2
	LGALS4			TBL1Y
	LGALS8			MYOM2
	GJB2			TIMD4
	GANC			ZNF300
	OGA			HACD1
	HEXB			NOG
	HEXA			GLP2R
	AMY2A			COX5A
	GLA			GRAP2
	HK2			TMPRSS11D
	UMPS			EIF2AK3
	HK1			GGPS1
	GLB1			ATG5
	AGL			LITAF
	PDCD4			CLOCK
	ADK			CD44
	HSPA5			ABCG1
	LGALS3			KEAP1
	KCNA2			PLPPR4
	BAZ2A			MFN2
	KCNA1			CDC42
	KAT2A			CDH1
	KAT2B			ATP7B
	PHLPP2			ANGPTL4
	RASGRP1			MIR384
	GNAI1			SIRT7
	GNAI3			POMC
	CYP4F2			MIR183
	CERT1			MIR197
	MPEG1			MIR219A1
	GNAO1			MIR320A
	ADH7			MIR148B
	GPR34			ADK
	PLA2G2C			SERPINA6
	POLM			MIR154
	PAOX			GPD1L
	SMPD2			MIR542
	SPTLC2			BIRC3
	ADH1A			TF
	PRKCA			HHEX
	SPHK1			HAS3
	PTGIR			GPX4
	POLL			F2R
	ATG4B			MIR139
	GBA			MIR134
	CPT2			MIR10B
	PLA2G1B			CYP1B1
	ADRA2B			STS
	MAPK1			DDIT3
	ADORA3			NEIL1
	MAPK14			CNDP2
	LANCL2			NR1D1
	RBP4			CYCS
	SPTLC1			CEBPB
	PAFAH1B2			CYP7B1
	CNR1			SLC22A8
	CNR2			MIR410
	MPC2			DHRS7
	HPGD			MIR503
	CAMK2B			PTMA
	CXCR1			MIR449C
	AXL			PSMA5
	NEK2			NREP
	AVPR2			PTGS2
	AURKB			IL13RA2
	PIK3R1			CA3
	ALK			OPA1
	PIM1			TXN
	PTK2			ATP5IF1
	IGF1R			SUOX
	BRAF			NFKB1
	KDR			PLAU
	MYLK			FIS1
	C9			SLC27A4
	ADH5			OTC
	SHH			PLIN1
	MTR			BSCL2
	MTHFD2			HNRNPA1
	HPRT1			ZMPSTE24
	PNP			PCK2
	MT-ND4			HNF1B
	NDUFAB1			CBS
	NDUFAF1			ACADVL
	NDUFA1			SLC22A5
	NDUFA2			PRDM16
	NDUFA3			LMNA
	NDUFA5			CAVIN1
	NDUFA6			AGPAT2
	NDUFA7			KCNAB2
	NDUFA8			POLD1
	NDUFA9			GABRD
	NDUFA10			TMEM199
	NDUFA11			PHKG2
	NDUFA12			BCS1L
	NDUFA13			FBP1
	NDUFB1			PGM1
	NDUFB2			ALMS1
	NDUFB3			COX15
	NDUFB4			MARS1
	NDUFB5			HNRNPA2B1
	NDUFB6			ATP6AP1
	NDUFB7			HSD17B4
	NDUFB8			VCP
	NDUFB9			ACADL
	NDUFB10			PMM2
	NDUFB11			MRPS7
	NDUFC1			XRCC4
	NDUFC2			LDLRAP1
	NDUFAF2			ACADM
	NDUFAF3			TRAPPC11
	NDUFAF4			PHKA2
	NDUFS1			LYRM4
	NDUFS2			POLR3A
	NDUFS3			LARS1
	NDUFS4			SAR1B
	NDUFS5			SKI
	NDUFS6			TARS2
	NDUFS7			GPD1
	NDUFS8			RERE
	NDUFV1			NSMCE2
	NDUFV2			RMND1
	NDUFV3			DGUOK
	MT-ND1			CLPB
	MT-ND2			ETFDH
	MT-ND3			ETFB
	MT-ND4L			ETFA
	MT-ND5			CEP19
	MT-ND6			LMNB2
	NDUFA4L2			FARSB
	NDUFA4			PTRH2
	GAPDH			ACAD9
	SLC47A1			G0S2
	PIM3			KHK
	CACNA1S			FFAR1
	KYAT3			APOD
	PRTN3			GFER
	FADS1			CCL4
	ABCC2			BHMT
	SLC8A1			BDNF
	MAG			E2F1
	AMDHD2			DNASE2
	LGALS7			TBL1XR1
	CHIA			LPAR2
	TLR4			MTCO2P12
	HPSE			MAP2K1
	LGALS1			CD40LG
	LGALS7B			BCAP31
	SCN4A			PPID
	VIPR2			ARID1A
	SLC47A2			CPT1B
	ACKR3			CNTF
	LOXL2			CCND1
	PDE6A			COX2
	ASIC3			CREG1
	ADORA1			C1QTNF5
	PI4KA			P2RX7
	STAT1			G6PD
	BMP4			HAVCR1
	MAP2K1			HNRNPA1P10
	FSHR			GHSR
	CXCR3			ANGPTL3
	HCRTR1			IGLL1
	HCRTR2			HGF
	DUSP3			SSTR4
	CAMK2A			CREBZF
	TXNRD1			MID1IP1
	AKT1S1			PSMD10
	CTSC			MTG1
	BCL2L2			RAP1A
	BAD			PRM3
	RPS6KA4			ST14
	TRPM8			IL33
	AMPD2			SRI
	AKT2			PTN
	GDA			NR2C2
	CCNC			EIF2B5
	HSD11B2			SUGP1
	PLCG1			CCAR2
	PIN4			TPH1
	MAX			HSP90B2P
	CACNA1D			GPAM
	PPID			RBM38
	PLA2G2E			PRKD1
	CHRM4			IP6K1
	CHRM2			ACSS2
	REN			KMT2B
	CHRM3			CMAS
	CACNB1			NOS1AP
	PTPRB			CD69
	CACNA1A			PRKAR1A
	PPIG			MIOX
	PLA2G2F			TFRC
	ACACB			TLR3
	METAP1			GAB2
	TLR8			TBL1X
	NCOA1			APOM
	RIPK1			BRS3
	NR5A1			SPHK2
	GALR1			ACKR3
	PPIA			ACVR2B
	GRM2			FANK1
	ELANE			ENTPD1
	GPR55			TAC1
	ACVRL1			CD40
	PDGFRA			H6PD
	MAP3K7			SYVN1
	MAP2K6			CCL4L2
	APOBEC3G			IL32
	INSR			CAPN2
	PIK3CG			NRIP1
	MRP3			NCOA3
	PTPN9			HM13
	TNNC1			KDM5D
	TNNI3			SELE
	TNNT2			FZD7
	PTPN22			SOAT2
	PTPN13			ZFP36
	IGF2R			IMMP2L
	TLR9			MFRP
	KCNA3			SNAP25
				BID
				KMT2D
				PIF1
				CXADRP1
				PINK1
				SLC1A2
				SLC4A1
				SLC16A1
				PPP1R3G
				ST8SIA4
				ATG3
				FUNDC2
				TDGF1P3
				HNF1A
				DEPTOR
				SPINT1
				SGK1
				SPG7
				RENBP
				UGCG
				ELOVL5
				ALOXE3
				RBL1
				TSN
				CFLAR
				GGH
				RARRES1
				UBE3A
				BECN1
				S100A10
				CFB
				OGT
				ZGPAT
				CASR
				LCOR
				NCK2
				UVRAG
				RPE65
				BHLHE40
				VDAC1
				LAPTM4B
				ADIPQTL3
				DNMT1
				EDNRA
				EIF2S1
				CRTC2
				ENO2
				SGMS2
				PAQR7
				ADRA2B
				ERFE
				CCDC80
				CXADR
				PAQR3
				PPM1K
				ADRB3
				DAPK3
				SLC16A11
				KDM4B
				CERS6
				BAMBI
				NOCT
				POC1A
				HSPA12A
				ZBTB20
				FBXO3
				GDF1
				MSTN
				RNU1-1
				GIPR
				AMPD1
				FLT1
				SULF1
				SIK2
				FN1
				FPR1
				CD2AP
				NUP62
				PPP1R15A
				SLC7A11
				SDF2L1
				BRD1
				AMPD2
				SRA1
				CREB3
				AGPAT1
				IGF2BP2
				LARP1BP2
				RNU6-392P
				KHDRBS1
				CELF1
				CERS1
				VAV3
				FAM3C
				PRMT5
				HDAC5
				APOC4-APOC2
				PQBP1
				CTDSP2
				PSME3
				TRIM13
				CBSL
				CDKN2B
				SYCP2
				NES
				IQGAP2
				CCR7
				OR10J5
				S100A16
				CS
				SESN3
				APCDD1
				ADRA1A
				SPPL3
				CMA1
				CLTC
				PNPLA6
				RAB40B
				CKAP4
				FERMT2
				NUS1P3
				CHKA
				USP18
				NUS1
				MOGAT1
				ASS1
				MSRA
				ND3
				MTRR
				NM
				NOS1
				NPC1
				NPPC
				ARR3
				MCL1
				MEN1
				NR4A2
				MIR203A
				TERF2IP
				TOLLIP
				DLL4
				RETSAT
				NMRK1
				AGGF1
				PIN1
				PEX1
				OPCML
				P2RY2
				PAEP
				DELEC1
				DCTN4
				LEF1
				PLEKHO1
				GOLM1
				PDC
				RTRAF
				GHRL
				PDZK1
				SERPINF1
				GTF2H1
				SNX10
				GZMB
				HADHA
				HDAC1
				ANXA6
				HSF1
				CXCL1
				RABGEF1
				MCAT
				SLC25A47
				THEM5
				MCHR1
				GPR35
				GPR42
				MCTS1
				KLF15
				ICAM1
				APOC1
				ASPG
				MALAT1
				KDR
				CHKB-CPT1B
				CCL4L1
				LALBA
				LAMP1
				LIM2
				LRP1
				ITGB2
				ITGA1
				IFNB1
				APOC4
				IL6ST
				IL15
				IRF6
				SLCO1B1
				CCR5
				NOC2L
				SMARCA4
				SYK
				AKR1B10
				COX1
				TLR9
				GSTK1
				KLHL1
				SI
				IL2RA
				IL1RN
				FUT1
				MGAM
				VTN
				CYP27A1
				HAVCR2
				SYCE1L
				DICER1
				ATF6
				FGF5
				RUNX1
				SLCO6A1
				TRIM47
				CD1D
				ZC4H2
				H4C15
				MTDH
				PTPN11
				P2RX6
				MIR505
				TNFRSF6B
				ALDH1A2
				CCK
				EIF2S2
				SART1
				SLC12A9
				PSMD12
				PTPN2
				PIAS4
				ACSL5
				TUBA8
				EXOSC3
				GAL
				ALDH8A1
				TLR7
				CD38
				CRLS1
				MOCOS
				ATG16L1
				DNER
				POU2F1
				DGCR8
				PIK3R1
				PTGES
				PLD1
				CD34
				ABCG2
				FBXW5
				SLC22A1
				FSCN1
				CXCR4
				SOX9
				ZNF236
				SLCO1A2
				SHH
				MADCAM1
				ZC3H12A
				XBP1P1
				TCF3
				TRBV20OR9-2
				TFR2
				TGM2
				NSD2
				THRB
				TXNRD1
				TNFRSF4
				TUBB2A
				TRAF6
				THBD
				KHSRP
				STK24
				CASP9
				RORA
				ROS1
				ULK1
				PLA2G4C
				ALDH18A1
				PCTP
				LGR6
				RUNX3
				HSD17B6
				PLPP1
				RYR2
				H4C12
				H4C6
				H4C4
				H4C1
				CASP2
				FZD4
				H4C9
				H4C11
				H4C14
				H4C13
				H4C5
				CCL7
				H4C2
				CCL11
				XCL1
				H4C8
				H4C3
				DDC
				SPRED2
				ERG
				ESR2
				ETS1
				F5
				F12
				EIF2S3
				GADD45A
				OXER1
				DNMT3B
				GPR183
				FAP
				PART1
				MRGPRX1
				TSKU
				PHGDH
				LPAR3
				ALDH1A3
				GPRC6A
				KLRK1
				MMRN1
				P2RX2
				ERP44
				NPC2
				SRSF10
				CHI3L1
				PSIP1
				RASSF1
				POLG2
				UBD
				KLRC4-KLRK1
				P2RX5-TAX1BP3
				CELA3A
				LPCAT3
				PRG4
				CDK9
				CDKN1A
				ABCA8
				CEPT1
				SLCO2B1
				PGLYRP2
				ADRA2A
				CUX1
				CYP3A7
				DCN
				MRGPRX3
				MRGPRX4
				CLU
				H4-16
				REG3G
				GPR151
				MIR16-2
				MIR182
				MIR221
				MIR296
				MIR7-1
				EPCAM
				SMAD4
				MAOA
				SMCP
				LYZ
				LBR
				LRPAP1
				LTB
				MGAT2
				SLC11A2
				NTRK2
				OLR1
				P2RX1
				P2RX3
				P2RX4
				P2RY1
				P4HB
				MAP3K11
				MPP1
				VN1R17P
				GPR166P
				MST1R
				COX3
				MUC2
				NCF2
				ACO1
				PYCARD
				CXCL2
				HILPDA
				ANXA1
				HBA1
				HCLS1
				HDAC2
				CFH
				GRB2
				GNAI1
				GP1BA
				SLCO1B3
				CXCR3
				IL2RB
				IL13
				IRF7
				ISG20
				ITGA5
				ITGAV
				ITGAX
				HMGCR
				HNRNPU
				APOA4
				H3P44
				STAT4
				SERPINB3
				SERPINB4
				ESRRG
				P4HTM
				MIR217
				HLA-B
				PON2
				PHYH
				ABCB1
				SIDT2
				ATP5F1A
				CIDEB
				IGF1R
				IDE
				GSR
				F3
				PGF
				POLG
				PRMT7
				ASXL2
				BMPER
				ATP8B1
				EDN1
				GAPDH
				GHR
				MIR200A
				PDGFC
				BCL6
				XYLT2
				POTEF
				TYMS
				MIR4258
				ABCB6
				MIR6793
				STAM2
				RAPGEF3
				HYOU1
				SAP30-DT
				CXCL13
				H3P14
				CFTR
				DEPP1
				RAPGEF4
				FSTL1
				SYNPO
				CLNK
				AADAC
				FAM168B
				AWAT1
				DDX3X
				DES
				CFD
				DNAH8
				DPYD
				TYMP
				EP300
				ERCC1
				ERCC2
				FAF2
				ICOSLG
				SLC39A14
				FPR2
				DDX58
				FUT4
				KDSR
				SIN3A
				KRT23
				ACOT11
				GDF2
				HCA1
				AMFR
				LAMP3
				BBC3
				GCLM
				HDLBP
				HTR1B
				HTR2B
				IFNAR1
				IK
				IL11
				IL11RA
				AQP12A
				KRT19
				LSAMP
				MIRLET7C
				MIR17HG
				ART3
				ATIC
				RRM2B
				HEBP1
				TLR8
				TPPP3
				PECAM1
				CFP
				PML
				CTSA
				RNF125
				PACC1
				PREP
				BATF3
				TMEM127
				USE1
				AZU1
				SUCNR1
				SLURP1
				AICDA
				RAC2
				PLAAT4
				TRIM27
				CX3CL1
				SET
				ROBO3
				SHC1
				ACBD3
				SIAH1
				ST6GAL1
				ETNPPL
				UBE2Z
				ZFP36L1
				TCF7
				PRDX2
				TGFA
				C3AR1
				TRPC5
				SLBP
				FSD1
				SUV39H2
				TRIM8
				MAP1LC3B
				TLCD3B
				FSD1L
				NLRC5
				DYRK3
				CREB3L3
				VNN1
				KLF4
				MACROH2A1
				CD59
				HDAC9
				SCO2
				RPTOR
				SLC6A6
				TTR
				MOG
				AQP5
				AGO2
				DAB2
				MCCC1
				MRPL44
				NGLY1
				TRMU
				MPV17
				DNAJC19
				CARS2
				COA8
				CTLN2
				MEIS1
				FCHL3
				MADD
				FPLD4
				BBS16
				FCHL2
				AOMS1
				PANX1
				ITPR1
				SDCCAG8
