# Supplementary material for: The convergent application of metabolites from Avena sativa and gut microbiota to ameliorate non-alcoholic fatty liver disease: a network pharmacology study
Source: J Transl Med. 2023 Apr 17;21:263. doi: 10.1186/s12967-023-04122-6 (PMC10111676; doi:10.1186/s12967-023-04122-6)
Supplement: Supplementary file 2 — Additional file 2: Table S2: The binding energy and coordinated amino acid bonds of SMs on each key target. [file 12967_2023_4122_MOESM2_ESM.csv]

				Grid box		Hydrogen Bond Interactions	Hydrophobic Interactions
Protein	Ligand	PubChem ID	Binding energy(kcal/mol)	Center	Dimension	Amino acid Residue	Amino acid Residue
VEGFA	Myricetin	5281672	-8.2	x=-12.652	size x= 40	His86,Asp63,Asn62	Glu64,Ser50,Cys61
(PDB ID: 3P9W)				y=70.481	size y= 40		Cys60,Gly59,Glu67
				z=-40.286	size z= 40		Lys107,Asp34,Phe36
	Quercetin	5280343	-8.2	x=-12.652	size x= 40	Asp63,Asn62,Cys68	Phe36,Glu64,Asp34
				y=70.481	size y= 40	His86	Lys107,Cys61,Gly59
				z=-40.286	size z= 40		Cys60,Glu67,Ser50
	Diosmetin	5281612	-7.8	x=-12.652	size x= 40	Asp63,Ser50	Ile46,Ile83,Pro85
				y=70.481	size y= 40		His86,Glu64,Phe36
				z=-40.286	size z= 40		Asn62
	Kaempferol	5280863	-7.8	x=-12.652	size x= 40	His86,Asp63,Asn62	Glu64,Ser50,Cys61
				y=70.481	size y= 40	Cys68	Gly59,Lys107,Leu66
				z=-40.286	size z= 40		Glu67,Asp34,Phe36
	Ponciretin	25201019	-7.8	x=-12.652	size x= 40	Glu64,Gly65,Asp63	Ile83,Ile46,Asn62
				y=70.481	size y= 40	Ser50	Glu64,His86,Pro85
				z=-40.286	size z= 40
	Apigenin	5280443	-7.5	x=-12.652	size x= 40	Asp63	Pro85,Ile83,Ile46
				y=70.481	size y= 40		Glu64,Ser50,Phe36
				z=-40.286	size z= 40		Asn62,His86,Ile46
	Acacetin	5280442	-7.5	x=-12.652	size x= 40	Asp63	Ile46,Ile83,Pro85
				y=70.481	size y= 40		His86,Glu64,Ser50
				z=-40.286	size z= 40		Phe36,Asn62
	Chrysin	5281607	-7.4	x=-12.652	size x= 40	Asn62,Cys61,Asp63	Phe36,Ser50,Glu64
				y=70.481	size y= 40		Leu66,Glu67,Asp34
				z=-40.286	size z= 40		His86
	Luteolin	5280445	-7.4	x=-12.652	size x= 40	His86,Asp63Cys68	Glu64,Ser50,Gly59
				y=70.481	size y= 40		Cys61,Glu67,Cys60
				z=-40.286	size z= 40		Lys107,Asn62,Phe36
							Asp34
	Baicalein	5281605	-7.4	x=-12.652	size x= 40	Lys48	Phe36,Glu64,Ser50
				y=70.481	size y= 40		Ile46,Asp63,Ile83
				z=-40.286	size z= 40		Asn62,Phe47,His86
	Norathyriol	5281656	-7.2	x=-12.652	size x= 40	Asn62,Cys68,His86	Glu67,Asp34,Phe36
				y=70.481	size y= 40	Ser50,Asp63	Glu64,Phe36,Cys61
				z=-40.286	size z= 40
	Genistein	5280961	-7.2	x=-12.652	size x= 40	Asn62,Cys68	Phe36,Asp63,Gly59
				y=70.481	size y= 40		Glu67,Leu66,Ser50
				z=-40.286	size z= 40		Glu64,His86
	(-)-Epicatechin	72276	-7.2	x=-12.652	size x= 40	Ser50,Cys68	Gly59,Asp34,His86
				y=70.481	size y= 40		Glu64,Ile46,Asn62
				z=-40.286	size z= 40		Phe36,Cys61,Cys60
	(-)-Catechin	73160	-7.2	x=-12.652	size x= 40	His86,Asn62,Asp63	Glu64,Gly59,Glu67
				y=70.481	size y= 40	Cys61,Cys68	Cys60,Asp34,Phe36
				z=-40.286	size z= 40		Ser50
	Naringenin	932	-7.1	x=-12.652	size x= 40	His86,Gly59,Cys68	Phe36,Glu64,Cys61
				y=70.481	size y= 40	Asn62	Cys60,Leu66,Ile46
				z=-40.286	size z= 40		Ser50
	Dihydrogenistein	9838356	-7.1	x=-12.652	size x= 40	Gly59,Cys61,Asn62	His86,Glu64,Ile46
				y=70.481	size y= 40		Phe36,Ser50,Cys60
				z=-40.286	size z= 40		Leu66,Asp63
	Leucocianidol	440833	-7	x=-12.652	size x= 40	Lys107,His86	Glu64,Asn62,Cys61
				y=70.481	size y= 40		Asp63,Ser50,Phe36
				z=-40.286	size z= 40
	5-OH-Equol	9795113	-7	x=-12.652	size x= 40	N/A	Cys60,Cys51,Ser50
				y=70.481	size y= 40		Glu64,Asn62,His86
				z=-40.286	size z= 40		Asp34
	Raspberryketone	21648	-5.8	x=-12.652	size x= 40	Asp63,Gly65,Glu64	Pro85,Asp63,Asn62
				y=70.481	size y= 40		Ile46,Ile83,Glu64
				z=-40.286	size z= 40		Ile83,Ile46
	D-Mannose	18950	-5.6	x=-12.652	size x= 40	Glu64,Asn62,Glu64	Asp63,Ile46,Ile83
				y=70.481	size y= 40	Asp63,Pro85
				z=-40.286	size z= 40
GSK3B	Myricetin	5281672	-10.6	x=24.687	size x= 40	Gln265,Tyr288,Ser715	Arg720,Gly262,Ser261
(PDB ID: 1J1B)
				y=-0.129	size y= 40	Ser215,Ile728	Ile228,Arg223,Tyr716
				z=-21.218	size z= 40		Gly730,Gly230,Tyr216
							Arg723,Arg220,Gln765
							Gly762,Ser761,Asp760
	8-Hydroxydaidzein	5466139	-10.2	x=24.687	size x= 40	Tyr788,Ser215,Asp260	Ile228,Ile728,GLy730
				y=-0.129	size y= 40	Ser715	Tyr216,Arg223,Gly230
				z=-21.218	size z= 40		Arg723,Gln265,Arg220
							Arg720,Ser261,Gly262
							Tyr716
	Luteolin	5280445	-10	x=24.687	size x= 40	Gln265,Ser715,Tyr288	Gly262,Arg723,Ser261
				y=-0.129	size y= 40		Ile228,Tyr716,Gly730
				z=-21.218	size z= 40		Gly230,Ile728,Arg223
							Gly762,Ser761,Asp760
							Arg220,Gln765,Arg720
	Kaempferol	5280863	-9.7	x=24.687	size x= 40	Tyr288,Ile228,Asp760	Tyr716,Arg223,Gly262
				y=-0.129	size y= 40	Gln765,Ile728,Ser215	Arg723,Arg720,Arg220
				z=-21.218	size z= 40	Ser715	Ser761,Gly762,Leu727
							Tyr788,Phe729,Gly730
							Phe729,Tyr216
	Baicalein	5281605	-9.7	x=24.687	size x= 40	Ser715,Tyr288,Ser215	Arg220,Arg720,Asp760
				y=-0.129	size y= 40	Ile728	Arg223,Arg723,Ile228
				z=-21.218	size z= 40		Tyr716,Gly730,Gly230
							Tyr788,Phe729,Tyr216
							Leu727,Ser761,Gly762
							Gln765
	Daidzein	5281708	-9.4	x=24.687	size x= 40	Tyr788,Asp260,Tyr288	Gly230,Ile728,Arg223
				y=-0.129	size y= 40	Ser215	Arg720,Gln265,Arg220
				z=-21.218	size z= 40		Ser261,Tyr716,Gy262
							Arg723,Ser715,Ile228
							Gly730
	Genistein	5280961	-9.4	x=24.687	size x= 40	Tyr288,Ser215,Tyr788	Gly230,Ser715,Ile228
				y=-0.129	size y= 40	Asp260,Gln265,Ile728	Arg223,Tyr716,Arg220
				z=-21.218	size z= 40		Arg720,Ser261,Arg723
							Gly262,Tyr216,Leu727
							Gly730,Leu227,Ser715
	Ponciretin	25201019	-8.9	x=24.687	size x= 40	Arg180,Arg96,Ala204	Gly202,Lys792,Asp90
				y=-0.129	size y= 40		Leu88,Pro794,Phe67
				z=-21.218	size z= 40		Phe793,Ile217,Glu790
							Val763,Ser203
	Naringenin	932	-8.8	x=24.687	size x= 40	Arg180,Ala204,Arg96	Gly202,Lys792,Gln89
				y=-0.129	size y= 40	Asp90,Leu88	Phe67,Pro794,Phe793
				z=-21.218	size z= 40		Val763,Ser203,Glu790
	Quercetin	5280343	-8.7	x=24.687	size x= 40	Arg180,Arg96,Gln89	Gly202,Ser203,Asn95
				y=-0.129	size y= 40	Asp90,Ala204	Val87,Lys792,Phe67
				z=-21.218	size z= 40		Phe793,Glu790,Pro794
							Val763
	Urolithin A	5488186	-8.7	x=24.687	size x= 40	Tyr288,Ser715,Gln765	Arg223,Tyr716,Ser261
				y=-0.129	size y= 40	Ile228	Gln265,Asp760,Gly262
				z=-21.218	size z= 40		Ser761,Arg723,Gly762
	Iuro-A	10376459	-8.7	x=24.687	size x= 40	Ser215,Gly262,Gln765	Gly230,Gly730,Ile228
				y=-0.129	size y= 40		Tyr716,Arg723,Ser761
				z=-21.218	size z= 40		Gly762,Arg223,Ile728
	Apigenin	5280443	-8.6	x=24.687	size x= 40	Leu588,Glu290	Pro294,Val587,Phe293
				y=-0.129	size y= 40		Val263,Gly702,Ser566
				z=-21.218	size z= 40		Phe567,Val267
	Diosmetin	5281612	-8.5	x=24.687	size x= 40	Glu597,Arg596	Lys292,Gly702,Pro294
				y=-0.129	size y= 40		Phe567,Ser566,Ile296
				z=-21.218	size z= 40		Val267,Leu588,Asn595
	Acacetin	5280442	-8.5	x=24.687	size x= 40	Glu597,Arg596	Asn595,Pro294,Ser566
				y=-0.129	size y= 40		Val267,Phe567,Gly702
				z=-21.218	size z= 40		Lys292
	Dihydrogenistein	9838356	-8.4	x=24.687	size x= 40	Gln89,Arg96,Arg180	Asn95,Gly202,Lys792
				y=-0.129	size y= 40	Leu88	Glu790,Val763,Ile217
				z=-21.218	size z= 40		Val214,Pro794,Phe67
	Demethyltexasin	5284649	-8.4	x=24.687	size x= 40	Arg680,Ala704,Arg596	Ser703,Lys705,Lys292
				y=-0.129	size y= 40	Leu588,Glu290	Pro294,Val587,Gly702
				z=-21.218	size z= 40
	Equol	91469	-8.3	x=24.687	size x= 40	Arg680,Phe567	Val263,Pro294,Leu588
				y=-0.129	size y= 40		Val587,Gly702,Lys292
				z=-21.218	size z= 40		Glu290
	Chrysin	5281607	-8.3	x=24.687	size x= 40	Arg180,Arg96,Ala204	ro74,Gly202,Lys792
				y=-0.129	size y= 40		Ser203,Ile217,Val763
				z=-21.218	size z= 40		Phe793,Phe67,Glu790
							Leu88
	Formononetin	5280378	-8.1	x=24.687	size x= 40	Tyr788,Tyr288,Ser215	Ser715,Ile728,Gly230
				y=-0.129	size y= 40		Arg723,Asp260,Arg220
				z=-21.218	size z= 40		Arg720,Gly259,Gln265
							Arg223,Tyr216,Leu227
							Gly730,Ile228
	Dihydrodaidzein	176907	-8	x=24.687	size x= 40	Arg680,Ala704,Arg596	Ser703,Glu290,Phe567
				y=-0.129	size y= 40		Pro294,Leu588,Val587
				z=-21.218	size z= 40		Lys292,Gly702
	Castanin	5281704	-8	x=24.687	size x= 40	Arg720,Asp260,Arg220	Ser719,Tyr640,Pro755
				y=-0.129	size y= 40		Ala643,Ser647,Gln754
				z=-21.218	size z= 40		Gly753,Glu749,Tyr721
	Vestitol	92503	-8	x=24.687	size x= 40	Glu290	Val263,Gly702,Val587
				y=-0.129	size y= 40		Ser566,Phe567,Phe293
				z=-21.218	size z= 40
	Dibenzylmethanol	138478	-7.9	x=24.687	size x= 40	Leu588	Ile296,Ser566,Pro294
				y=-0.129	size y= 40		Val267,Phe567,Phe293
				z=-21.218	size z= 40		Val263,Gly702,Val587
	Medicarpin	336327	-7.9	x=24.687	size x= 40	Asp90	Glu790,Arg180,Pro794
				y=-0.129	size y= 40		Phe67,Leu88,Gln89
				z=-21.218	size z= 40		Asn95,Glu97,Arg96
							Gly202,Lys792
	Pioglitazone	4829	-7.7	x=24.687	size x= 40	N/A	Val267,Lys271,Ser566
				y=-0.129	size y= 40		Pro294,Ile717,Val263
				z=-21.218	size z= 40		Ser703,Glu290,Arg680
							Gly702,Lys292,Val587
							Leu588,Phe567
	Dihydroresveratrol	185914	-7.7	x=24.687	size x= 40	Ser203	Phe67,Lys792,Pro794
				y=-0.129	size y= 40		Gly202,Val763,Ile217
				z=-21.218	size z= 40		Arg180,Glu790,Val87
	Lunularin	181511	-7.7	x=24.687	size x= 40	N/A	Val763,Glu790,Phe793
				y=-0.129	size y= 40		Pro794,Val87,Phe67
				z=-21.218	size z= 40		Gly202,Lys792,Ile217
	Phenylacetylglutamine	92258	-7.6	x=24.687	size x= 40	Gln765,Arg723,Gly262	Asp760,Tyr216,Arg223
				y=-0.129	size y= 40		Ile728,Tyr288,Ser215
				z=-21.218	size z= 40		Ser715,Ile228,Gly730
							Ser261,Arg220,Ser761
							Gln265
	(3S)-Vestitol	177149	-7.6	x=24.687	size x= 40	Asp90	Val763,Ile217,Lys792
				y=-0.129	size y= 40		Pro794,Gln89,Leu88
				z=-21.218	size z= 40		Phe67,Phe793,Glu790
							Gly202
	Secoisolariciresinol	65373	-7.1	x=24.687	size x= 40	Thr289,Thr732,Tyr788	Pro712,Ala731,Gly730
				y=-0.129	size y= 40	Gly230,Asn287	Asn785,Asn787,Thr232
				z=-21.218	size z= 40		Pro212,Tyr288
	Enterodiol	115089	-7.1	x=24.687	size x= 40	Ser703,Glu597,Arg596	Lys292,Glu290,Val263
				y=-0.129	size y= 40	Gly702	Phe293,Pro294,Phe567
				z=-21.218	size z= 40		Asn595
	5-OH-Equol	9795113	-7	x=24.687	size x= 40	Thr232,Thr289,Tyr788	Gly230,Thr732,Pro712
				y=-0.129	size y= 40		Tyr288,Asn287,Asn285
				z=-21.218	size z= 40
	Icaritin	5318980	-7	x=24.687	size x= 40	Asp260,Arg220,Ser647	Pro755,Glu749,Tyr640
				y=-0.129	size y= 40	Tyr722,Arg720	Tyr721
				z=-21.218	size z= 40
	Arctigenin	64981	-6.6	x=24.687	size x= 40	N/A	Gln185,Tyr140,Tyr222
				y=-0.129	size y= 40		Glu249,Ala143,Gly253
				z=-21.218	size z= 40		Arg144,Ser147,Pro255
	Oxindole	321710	-6.3	x=24.687	size x= 40	Gly262	Asp260,Arg720,Arg220
				y=-0.129	size y= 40		Asp760,Arg223,Gly762
				z=-21.218	size z= 40		Arg723,Ser261
IL2	Diosgenin	99474	-9.1	x=9.510	size x= 40	N/A	Ala73,Gly27,Met23
(PDB ID: 1M48)
				y=1.494	size y= 40		Asp20,His16,Asn88
				z=13.908	size z= 40		Leu85,Tyr31,Gln74
	Baohuoside I	5488822	-7.7	x=9.510	size x= 40	Met23,Asn30	Asn26,Lys9,Tyr31
				y=1.494	size y= 40		Gln74,Leu70,Leu85
				z=13.908	size z= 40		Asn88,Asp84,Arg81
							Glu95,Gln13,Gly27
	Icaritin	5318980	-7.7	x=9.510	size x= 40	Glu95	Lys9,Met23,Gly27
				y=1.494	size y= 40		Ile24,Leu70,Pro82
				z=13.908	size z= 40		Leu85,Asn88,Asp84
							Asn88,Arg81
	Luteolin	5280445	-7.6	x=9.510	size x= 40	Gln265,Ser715,Tyr288	Gly262,Arg723,Ser261
				y=1.494	size y= 40		Ile228,Tyr716,Gly730
				z=13.908	size z= 40		Gly230,Ile728,Arg223
							Gly762,Ser761,Asp760
							Gln765,Arg720,Arg220
	Diosmetin	5281612	-7.5	x=9.510	size x= 40	Asp20,His16,Asp20	Asn26,Lys9,Asn88
				y=1.494	size y= 40	Met23	Leu85,Asp84,His16
				z=13.908	size z= 40
	Apigenin	5280443	-7.4	x=9.510	size x= 40	Asn26,Asn30,Arg83	Phe78,Leu70,Gln74
				y=1.494	size y= 40		Leu85,Lys9,Gly27
				z=13.908	size z= 40		Met23
	8-Hydroxydaidzein	5466139	-7.4	x=9.510	size x= 40	Asn30	Ile92,Val91,Gln13
				y=1.494	size y= 40		Gly27,Asn26,Lys9
				z=13.908	size z= 40		Met23,Glu95,Leu85
	Glycitein	5317750	-7.3	x=9.510	size x= 40	N/A	Leu85,Met23,Lys9
				y=1.494	size y= 40		Asn26,Gly27,Glu95
				z=13.908	size z= 40		Gln13
	Daidzein	5281708	-7.3	x=9.510	size x= 40	N/A	Glu95,Asn26,Gly27
				y=1.494	size y= 40		Lys9,Met23,Leu85
				z=13.908	size z= 40
	Acacetin	5280442	-7.3	x=9.510	size x= 40	Asp20,His16	His16,Met23,Asn26
				y=1.494	size y= 40		Lys9,Leu85,Asp84
				z=13.908	size z= 40		Asn88
	Baicalein	5281605	-7.3	x=9.510	size x= 40	Arg81,Asn88	Met23,Glu95,Asp84
				y=1.494	size y= 40		Leu85,Asn88,Lys9
				z=13.908	size z= 40		Gln13
	Quercetin	5280343	-7.3	x=9.510	size x= 40	Asn88,Asp20,His16	Glu95,Ile24,Met23
				y=1.494	size y= 40	Asp20	Leu85,Asn88,Ile92
				z=13.908	size z= 40		His16,Lys9,Gln13
	Demethyltexasin	5284649	-7.2	x=9.510	size x= 40	Asn30	Gln13,Glu95,Lys9
				y=1.494	size y= 40		Asn26,Met23,Gly27
				z=13.908	size z= 40		Leu85
	Genistein	5280961	-7.2	x=9.510	size x= 40	Asn30	Leu85,Asn26,Lys9
				y=1.494	size y= 40		Gly27,Met23,Glu95
				z=13.908	size z= 40		Ile92
	Chrysin	5281607	-7.1	x=9.510	size x= 40	Asn30	Leu85,Gln74,Phe78
				y=1.494	size y= 40		Lys9,Gly27,Met23
				z=13.908	size z= 40		Leu70,Arg83
	Kaempferol	5280863	-7	x=9.510	size x= 40	Asn30,Leu85,Arg83	Phe78,Leu70,Met23
				y=1.494	size y= 40		Gly27,Lys9
				z=13.908	size z= 40
	Castanin	5281704	-6.9	x=9.510	size x= 40	Asn88	Asp20,Leu85,Met23
				y=1.494	size y= 40		Lys9,Gly27,Glu95
				z=13.908	size z= 40
	Formononetin	5280378	-6.8	x=9.510	size x= 40	Asn30,Lys9	Phe78,Leu70,Arg83
				y=1.494	size y= 40		Ile86,Leu85,Gln74
				z=13.908	size z= 40		Gly27
	p-Cresol glucuronide	154035	-6.7	x=9.510	size x= 40	Asn30,Asn26,Met23	Gly27,Leu85,Arg83
				y=1.494	size y= 40		Leu70,Gln74,Phe78
				z=13.908	size z= 40		Lys9
	Urolithin A	5488186	-6.7	x=9.510	size x= 40	Gln74,Arg83	Gly27,Leu70,Phe78
				y=1.494	size y= 40		Leu85,Met23
				z=13.908	size z= 40
	Iuro-A	10376459	-6.6	x=9.510	size x= 40	Asp84,Asn88,Glu95	Arg81,Asn88,Ile92
				y=1.494	size y= 40		Met23,Val91
				z=13.908	size z= 40
NR4A1	Vestitol	92503	-9	x=23.030	size x= 40	Val60,Leu61	Ala201,Gln197,Leu178
(PDB ID: 2QW4)
				y=2.520	size y= 40		Val179,Thr182,Arg232
				z=-24.185	size z= 40		Leu228,Glu114,Phe64
							His63,Leu59
	(3S)-Vestitol	177149	-7.7	x=23.030	size x= 40	Thr182	Phe64,Pro229,Lys66
				y=2.520	size y= 40		Arg146,Arg232,Leu228
				z=-24.185	size z= 40
	11-Methoxycurvularin	10381440	-7.3	x=23.030	size x= 40	Gln240	Tyr244,Gln237,Trp151
				y=2.520	size y= 40		Arg241
				z=-24.185	size z= 40
	Tretinoin	444795	-6.6	x=23.030	size x= 40	Trp151,Arg241,Phe148	Asp150,Gln240,Thr236
				y=2.520	size y= 40		Tyr244,Thr233,Lys66
				z=-24.185	size z= 40		Gln237,Gly149
	DTXSID801004946	192215	-6.5	x=23.030	size x= 40	Thr182,Arg146,Leu228	Leu178,Val179,Phe64
				y=2.520	size y= 40		Pro229,Arg232
				z=-24.185	size z= 40
	5-HIAA	1826	-6.4	x=23.030	size x= 40	lu114,Thr236,Asp263	Ser110,Ala111,Arg232
				y=2.520	size y= 40		Cys235,Lu239,Leu113
				z=-24.185	size z= 40
	Indole-3-carboxylic acid	69867	-6.3	x=23.030	size x= 40	Val60,Leu61	Ala201,Phe64,Leu225
				y=2.520	size y= 40		Leu228,Leu178,Gln197
				z=-24.185	size z= 40		His63,Leu59
	3-Hydroxybenzoic acid	7420	-5.9	x=23.030	size x= 40	Leu178,Thr182,Pro62	His63,Leu61,Leu225
				y=2.520	size y= 40		Gln197,Phe64
				z=-24.185	size z= 40
	Protocatechuic Acid	72	-5.7	x=23.030	size x= 40	Gln237,Trp151,Gln240	Tyr244,Arg241Asp150
				y=2.520	size y= 40		Gly149
				z=-24.185	size z= 40
	4-Hydroxyphenylacetic acid	127	-5.6	x=23.030	size x= 40	Thr182,Leu178	His63,Leu61,Gln197
				y=2.520	size y= 40		Leu228,Val179,Phe64
				z=-24.185	size z= 40		Leu225
	4-Hydroxybenzoic acid	135	-5.5	x=23.030	size x= 40	Leu178,eu228,Glu114	Val179,Arg232,Phe64
				y=2.520	size y= 40	Thr182
				z=-24.185	size z= 40
